# Supplementary material for: “Conscious Nine Months”: Exploring Regular Physical Activity amongst Pregnant Women—A Qualitative Study Protocol
Source: Int J Environ Res Public Health. 2022 Sep 15;19(18):11605. doi: 10.3390/ijerph191811605 (PMC9517471; doi:10.3390/ijerph191811605)
Supplement: Supplementary file 1 [file ijerph-19-11605-s001.zip]

Archive with 3 entries (3 files):
- Supplementary File S1.pdf
- Supplementary Table S1.pdf
- Supplementary Table S2.pdf
